# Supplementary material for: Whole blood transcriptomics reveals the enrichment of neutrophil activation pathways during erythema nodosum leprosum reaction
Source: Front Immunol. 2024 Apr 23;15:1366125. doi: 10.3389/fimmu.2024.1366125 (PMC11074352; doi:10.3389/fimmu.2024.1366125)
Supplement: Supplementary file 2 [file Table_1.xls]

## Sheet: Table S1 - Patients RNAseq
Supplementary table 1 - Clinical and demographic information of patients enrolled in RNAseq. BI - Bacillary index; LL - Lepromatous Leprosy (at Leprosy diagnostics); ENL - Erythema Nodosum Leprosum (at reaction reaction diagnostics); THAL - Thalidomide (after 7 days of thalidomide treatment); MDT - Multidrug therapy; NA- Not applied; Y- yes; N- no.
Patient ID	Group	Age	Sex	Clinical form	BI	MDT treatment status	Reaction diagnosis (Post 1st dose of MDT)	Thalidomide treatment follow-up	ENLIST severity classification
LL1	LL	44	M	LL	5	Naïve	NA	NA	NA
LL2	LL	62	M	LL	5.25	Naïve	NA	NA	NA
LL3	LL	32	M	LL	4.75	Naïve	NA	NA	NA
LL4	LL	54	M	LL	6	Naïve	NA	NA	NA
LL5	LL	17	M	LL	5.5	Naïve	NA	NA	NA
LL6	LL	44	F	LL	5	Naïve	NA	NA	NA
LL7	LL	28	M	LL	5.75	Naïve	NA	NA	NA
ENL1	ENL, THAL	34	M	LL	4.5	6th dose	5 months	Y	Mild, acute
ENL2	ENL, THAL	32	M	LL	5.5	7th dose	6 months	Y	Mild, acute
ENL3	ENL	22	M	LL	5	9th dose	8 months	N	Mild, acute
ENL4	ENL, THAL	46	M	LL	5.5	2nd dose	1 months	Y	Not classified
ENL5	ENL, THAL	78	F	LL	4.75	Finished	13 years	Y	Mild, acute
ENL6	ENL, THAL	39	M	LL	4	2nd dose	1 month	Y	Moderate, chronic
ENL7	ENL, THAL	36	F	LL	5.5	Finished	2.5 years	Y	Moderate,acute
ENL8	ENL, THAL	68	M	LL	5	Finished	2.9 years	Y	Mild, chronic
ENL9	ENL, THAL	34	M	LL	5.5	Naïve	0 months	Y	Severe, chronic
ENL10	ENL, THAL	40	M	LL	5	Finished	1.8 years	Y	Severe, acute
ENL11	ENL, THAL	38	M	LL	5	Finished	7.5 years	Y	Moderate, acute
ENL12	ENL	47	M	LL	5	Naïve	0 months	N	Moderate, acute
ENL13	ENL	76	F	LL	4.5	Finished	1.9 years	N	Mild, acute
ENL14	ENL	43	M	LL	5	Finished	4.4 years	N	Moderate, chronic
ENL15	ENL	38	M	LL	5	Finished	6.1 years	N	Severe, chronic
